# Supplementary material for: MicroRNA-200c increases radiosensitivity of human cancer cells with activated EGFR-associated signaling
Source: Oncotarget. 2017 Jul 3;8(39):65457–68. doi: 10.18632/oncotarget.18924 (PMC5630345; doi:10.18632/oncotarget.18924)
Supplement: Supplementary file 2 [file oncotarget-08-65457-s002.xlsx]

## Sheet: Sheet1
	Area	Relative Density	Area	Relative Density
Fig.1(A)
	U251
	NC		miR-200c
p-EGFR	27812.2	1	10619.5	0.38183
p-PI3K	17481.5	1	8275.92	0.47341
p-AKT	26209.3	1	724.79	0.0276539
p-ERK	26500.9	1	13553.8	0.511447
b-actin	13167.1	1	14270.6	1.08381
	NC		anti-miR-200c
p-EGFR	10613.2	1	21446.8	2.02077
p-PI3K	7750.56	1	35753.1	4.61297
p-AKT	3503.93	1	22580.2	6.44425
p-ERK	8640.34	1	22062.1	2.55339
b-actin	6756.1	1	7690.4	1.13829
Fig.1(B)
	T98G
	NC		miR-200c
p-EGFR	9918.17	1	8245.93	0.831396
p-PI3K	15002.5	1	8139.28	0.542529
p-AKT	7834.61	1	918.749	0.117268
p-ERK	14674.2	1	4396.05	0.299578
b-actin	16234.5	1	15292.5	0.941972
	NC		anti-miR-200c
p-EGFR	1701.65	1	6021.05	3.53837
p-PI3K	1206.36	1	6777.61	5.61825
p-AKT	1813.4	1	29093.8	16.0438
p-ERK	10776.2	1	24391.4	2.26344
b-actin	5467.23	1	5549.98	1.01514
Fig.1(C)
	A549
	NC		miR-200c
p-EGFR	26810.6	1	14411.2	0.537519
p-PI3K	28251.7	1	8032.72	0.284327
p-AKT	28118	1	12891.4	0.458474
p-ERK	28962.9	1	8963.39	0.309478
b-actin	10831.2	1	9973.3	0.920795
	NC		anti-miR-200c
p-EGFR	9645.92	1	27844.6	2.88667
p-PI3K	1788.69	1	16018.1	8.95522
p-AKT	11968	1	21545.9	1.80029
p-ERK	8329.12	1	16479.3	1.97852
b-actin	9320.15	1	9906.76	1.06294
Fig.1(D)	MDA-MB-468
	NC		miR-200c
p-EGFR	14373.5	1	8601.54	0.598432
p-PI3K	10575.6	1	1624.99	0.153654
p-AKT	11739.5	1	5470.05	0.465954
p-ERK	20761.7	1	12271	0.591038
b-actin	13274.2	1	12875.3	0.969955
	NC		anti-miR-200c
p-EGFR	4982.13	1	15163.4	3.04355
p-PI3K	1895.13	1	23128.6	12.2042
p-AKT	5173.6	1	12005.6	2.32055
p-ERK	1259.46	1	16155.7	12.8275
b-actin	6907.55	1	7236.26	1.04759
Fig.2(A)
	U251
	NC		miR-200c
DNA-PK	5975.87	1	191.607	0.0320634
b-actin	28543.1	1	23945.3	0.838919
Fig.2(B)
	T98G
	NC		miR-200c
DNA-PK	12960.9	1	2213.57	0.170788
b-actin	6755.29	1	5777.87	0.855311
Fig.2(C)
	A549
	NC		miR-200c
DNA-PK	21987.4	1	No
b-actin	12991.6	1	12043	0.926983
Fig.2(D)
	MDA-MB-468
	NC		miR-200c
DNA-PK	57870.6	1	5019.18	0.0867311
b-actin	9180.61	1	9419.25	1.02599
Fig.3(A)
	U251
	NC		miR-200c		anti-miR-200c
Radiation	(-)		(-)		(-)
Caspase-3	8920.81	1	14118.9	1.5827	6873.98	0.770556
b-actin	13425.2	1	14031.1	1.04513	14609	1.08818
	NC		miR-200c		anti-miR-200c
Radiation	(+)		(+)		(+)
Caspase-3	13188.8	1.47843	18510.2	2.07494	10077	1.1296
b-actin	13573.5	1.01104	12417.7	0.924956	15381.4	1.14571
	A549
	NC		miR-200c		anti-miR-200c
Radiation	(-)		(-)		(-)
Caspase-3	13613.2	1	22022.4	1.61773	12570.3	0.923396
b-actin	28709.2	1	31204.9	1.08693	30057.9	1.04698
	NC		miR-200c		anti-miR-200c
Radiation	(+)		(+)		(+)
Caspase-3	21506.2	1.57981	28771.4	2.1135	20247	1.48731
b-actin	29094.2	1.01341	31351.7	1.09204	28762.2	1.00185
Fig.3(B)
	U251
	NC		NC		miR-200c		anti-miR-200c
Radiation	(-)		(+)		(+)		(+)
LC3-I	24456.2	1	31444.2	1.28573	33291.9	1.36129	24746.3	1.01186
LC3-II	12686.6	1	17805.4	1.40348	29150.4	2.29773	13957.6	1.10018
b-actin	29793	1	28715.6	0.963838	28761.2	0.96537	26705.1	0.896357
	A549
	NC		NC		miR-200c		anti-miR-200c
Radiation	(-)		(+)		(+)		(+)
LC3-I	20552.9	1	14028.7	0.682567	21382.7	1.04038	9393.09	0.45702
LC3-II	12483.1	1	16509.1	1.32251	25460.1	2.03957	16379.1	1.3121
b-actin	9005.52	1	7675.35	0.852294	9657.57	1.07241	6751.57	0.749715
Fig.4(A)
	U251
	NC		miR-200c
VEGF	13355.1	1	2145.3	0.160636
HIF1a	7104	1	1615.75	0.227442
MMP2	16765.4	1	7797.47	0.465093
b-actin	9369.2	1	8753.15	0.934247
Fig.4(B)
	A549
	NC		miR-200c
VEGF	15108.2	1	8420.74	0.557363
HIF1a	6444.95	1	1162.31	0.180343
MMP2	20985.3	1	10516	0.501112
b-actin	12705.1	1	11626	0.915062
Fig.5(C)
	U251
	NC		miR-200c		anti-miR-200c
E-cadherin	8254.1	1	12348.7	1.49606	3914.28	0.474222
N-cadherin	6507.61	1	1947.45	0.299257	13325.2	2.04763
EphA2	4714.35	1	1359.65	0.288406	18279.9	3.8775
b-actin	8675.74	1	7546.72	0.869865	5724.67	0.659848
	A549
	NC		miR-200c		anti-miR-200c
E-cadherin	4940.38	1	11853.9	2.39939	1723.72	0.348904
N-cadherin	3963.33	1	6123.69	1.54509	6258.79	1.57918
EphA2	7399.54	1	No		14064.3	1.9007
b-actin	8548.67	1	8183.52	0.957286	8822.72	1.03206
